# Supplementary material for: Circ-TRIO promotes TNBC progression by regulating the miR-432-5p/CCDC58 axis
Source: Cell Death Dis. 2022 Sep 8;13(9):776. doi: 10.1038/s41419-022-05216-7 (PMC9458743; doi:10.1038/s41419-022-05216-7)
Supplement: Supplementary file 3 — Supplementary Table S.1 [file 41419_2022_5216_MOESM3_ESM.xlsx]

## Sheet: Sheet1
Table S.1. The basic information of differentially expressed circRNAs
circRNA ID	Genomic position	Mature length	Gene	Expression
			symbol	change
hsa_circ_0005260	chr5: 14316621-14336836	546	TRIO	Up
hsa_circ_0001573	chr6: 7176887-7189555	709	RREB1	Up
hsa_circ_0008618	chr4: 151719232-151738409	409	LRBA	Up
hsa_circ_0002688	chr4: 1902352-1932497	1584	WHSC1	Up
hsa_circ_0000907	chr19: 17212469-17213367	898	MYO9B	Up
