# Supplementary material for: Circ-TRIO promotes TNBC progression by regulating the miR-432-5p/CCDC58 axis
Source: Cell Death Dis. 2022 Sep 8;13(9):776. doi: 10.1038/s41419-022-05216-7 (PMC9458743; doi:10.1038/s41419-022-05216-7)
Supplement: Supplementary file 4 — Supplementary Table S.2 [file 41419_2022_5216_MOESM4_ESM.xlsx]

## Sheet: Sheet1
Table S.2. Primers used in the study
Gene	Forward Primer	Reverse Primer
circ-TRIO/circ-TRIO Div	GTGTTGAGCAGCGAAAGATCC	GAGTAGTTGGCAGAGGCTGT
circ-TRIO Con	CGAGAACCACGGAGAAGC	TCAACACGCCGAACGAAA
β-actin/β-actin Con	TCGGTTGGAGCGAGCAT	GACTTCCTGTAACAACGCATCT
β-actin Div	CATTGCTGACAGGATGCAGAAG	GGAAGGCTGGAAAAGAGCC
miR-432-5p	TCTTGGAGTAGGTCATTGGGTGG
U6	CTCGCTTCGGCAGCACA	AACGCTTCACGAATTTGCGT
TRIO	GAAGGAGCCCATTCACATCCCT	GGCGATGGAAATCGTATCAGGC
CCDC58	GCAGGGAAAATTGATGCCAGCC	TTACTACTGCTGAAGTCTGGGCT
