# Supplementary material for: Circ-TRIO promotes TNBC progression by regulating the miR-432-5p/CCDC58 axis
Source: Cell Death Dis. 2022 Sep 8;13(9):776. doi: 10.1038/s41419-022-05216-7 (PMC9458743; doi:10.1038/s41419-022-05216-7)
Supplement: Supplementary file 5 — Supplementary Table S.3 [file 41419_2022_5216_MOESM5_ESM.xlsx]

## Sheet: Sheet1
Table S.3. Antibodies used in the study
Antigen	Supplier	Catalog #	Application
Fibronectin	Proteintech	15613-1-AP	IB (1:1000)
Vimentin	CST	5741	IB (1:1000)
N-cadherin	Proteintech	YT2988	IB (1:1000) IHC (1:200)
ZEB1	CST	70512	IB (1:1000)
E-cadherin	CST	3195	IB (1:1000)
Snail	CST	3879	IB (1:1000)
Slug	CST	9585	IB (1:1000)
AGO2	CST	2897	IP (1:50)
CDK2	CST	18048	IB (1:1000)
CDK4	CST	12790	IB (1:1000)
CDK6	CST	13331S	IB (1:1000)
Cyclin D1	CST	55506	IB (1:1000)
Cyclin B1	CST	12231	IB (1:1000)
CCDC58	Novusbio	NBP2-14452	IB (1:1000) IHC (1:200)
β-actin	CST	3700	IB (1:1000)
Ki67	Proteintech	27309-1-AP	IHC (1:1000)
